# Supplementary material for: Validation of ultrasonographic muscle thickness measurements as compared to the gold standard of computed tomography in dogs
Source: PeerJ. 2017 Jan 25;5:e2926. doi: 10.7717/peerj.2926 (PMC5270592; doi:10.7717/peerj.2926)
Supplement: Data S1 [file peerj-05-2926-s001.xlsx]

## Sheet: Sheet1
													Bone														Muscle																SQ Tissue Thickness
Patient Number	Date	Ultrasonographer	Repro Status	Breed	Age (years)	Weight (kg)	BCS (out of 9)	MMI (out of 3)	Spinal Length (cm)	CT Surface Spinal Length (cm)	CT Spinal Length (cm)	Body Height (cm)	Parietal Length (cm)	CT Parietal Length (cm)	Parietal Width (cm)	CT Parietal Width (cm)	Spine of Scapula Length (cm)	CT Spine of Scapula Length (cm)	Scapula Width (cm)	CT Scapula Width (cm)	Humerus Length (cm)	CT Humerus Length (cm)	L1-L6 Length (cm)	CT L1-L6 Length (cm)	Femur Length (cm)	CT Femur Length (cm)	CT Temporal Thickness (cm)	CT Supraspinatus Thickness (cm)	CT Infraspinatus Thickness (cm)	CT Cranial Brachium Thickness (cm)	CT Caudal Brachium Thickness (cm)	CT Lumbar Thickness (cm)	CT Cranial, Proximal Crus Thickness (cm)	CT Caudal, Proximal Crus Thickness (cm)	U/S Temporal Thickness (cm)	U/S Supraspinatus Thickness (cm)	U/S Infraspinatus Thickness (cm)	U/S Cranial Brachium Thickness (cm)	U/S Caudal Brachium Thickness (cm)	U/S Lumbar Thickness (cm)	U/S Cranial, Proximal Crus Thickness (cm)	U/S Caudal, Proximal Crus Thickness (cm)	CT Temporal SQ Tissue Thickness (cm)	CT Supraspinatus SQ Tissue Thickness (cm)	CT Infraspinatus SQ Tissue Thickness (cm)	CT Cranial Brachium SQ Tissue Thickness (cm)	CT Caudal Brachium SQ Tissue Thickness (cm)	CT Lumbar SQ Tissue Thickness (cm)	CT Cranial, Proximal Crus SQ Tissue Thickness (cm)
194056	2015-03-24	Lustgarten	MC	Golden Retriever	11	40.5	5	2	84	78.2	75	55	11	10.3	9	8.72	17	16.7	12	10.512	20	21.2	20	20.045	20	20.601	1.1	2.195	2.147	X	2.691	2.608	X	missing marker	1.436	2.337	2.069	X	2.469	2.107	X	missing marker	0.4	1.166	1.166	X	0.64	2.11	X
123551	2015-03-31	Lustgarten	MI	Dalmatian	10	25.2	4	2	X	67.708	66.127	X	15	14.468	7	6.707	16	15.83	10	10.286	24	21.29	18.5	18.581	X	X	1.876	2.55	2.668	1.03	X	3.089	X	X	1.865	2.531	2.7	1.078	X	3.425	X	X	0.341	0.5	0.632	0.447	X	0.721	X
195058	2015-04-23	Seiler	FS	Greyhound	9	32.6	3	2	84	83.191	80.357	X	X	X	X	X	18	16.931	9	7.466	26	not in scan	21	21.88	22	incomplete scan	X	3.126	2.571	not in scan	X	2.7	X	5.701	X	3.124	2.55	not in scan	X	2.372	X	4.614	X	0.224	0.1	not in scan	X	0.3	X
194079	2015-04-23	Seiler	MC	Pug	11	11.7	6	2	49	41.474	42.639	X	10	6.423	7	4.94	11	9.482	6	4.264	13	10.817	10	11.844	15	10.771	0.85	1.442	1.562	X	1.14	1.6	X	3.002	0.804	1.502	1.689	X	1.111	1.54	X	2.816	0.28	0.86	1.063	X	0.608	0.906	X
195081	2015-04-23	Seiler	MC	Golden Retriever	13	37.7	6	2	88	incomplete CT	incomplete CT	X	14	11.15	10	6.57	19	16.846	12	cut off	25	22.042	X	X	X	X	1.43	0.854	0.854	X	2.302	X	X	X	1.436	0.775	0.94	X	2.296	X	X	X	0.22	1.552	1.456	X	0.64	X	X
195806	2015-05-19	Lustgarten	FS	Dachshund	11	4.95	4	3	47	incomplete CT	incomplete CT	X	9.3	5.4	4	4.24	10	8.043	7.5	7.481	10	9.22	X	X	X	X	0.707	1.393	1.655	X	misplaced marker	X	X	X	0.684	1.391	1.59	X	isplaced marker	X	X	X	0.2	0.224	0.224	X	misplaced marker	X	X
188844	2015-05-26	Evola	FS	Lhasa Apso	6	8.9	6	3	48	X	X	X	10	10.453	5.5	5.37	8.5	8.512	5.5	5.001	13	13.323	X	X	X	X	0.18	1.612	2.059	X	1.077	X	X	X	0.18	1.58	1.93	X	1.08	X	X	X	0.06	1.304	1.118	X	0.361	X	X
195849	2015-05-28	Evola	FS	Mixed	9	24.4	7	2	78.5	70.908	73.228	X	10.5	8.1	4	5.83	16	12.777	10	7.325	18.5	17.723	12	16.162	19.5	19.876	2.68	2.332	2.335	X	0.762	2.119	X	X	2.77	2.01	2.17	X	0.7	2.09	X	X	0.31	1.166	1.14	X	0	2.915	X
195825	2015-06-01	Lustgarten	MC	Golden Retriever	8	45.8	9	3	87	incomplete CT	incomplete CT	X	11	9.409	9	7.933	17	17.247	9	8.417	20	21.541	14	16.577	22	X	1.447	2.524	X	X	2.335	1.676	X	X	1.32	2.35	X	X	2.01	1.48	X	X	0.516	1.5	X	X	0.64	2.088	X
195330	2015-06-01	Lustgarten	MC	Golden Retriever	9	30.4	8	3	78	77.834	74.979	X	9.5	X	8	X	13	14.27	4.75	4.817	16.5	16.055	16	16.378	16	incomplete scan	X	misplaced marker	2.119	0.8	X	1.552	X	7.325	X	X	2.01	0.8	X	1.48	X	6.56	X	X	1.581	0.5	X	2.452	X
196040	2015-06-02	Lustgarten	FS	Greyhound	9	26.5	4	2	89.5	incomplete CT	incomplete CT	X	7.5	X	5.5	X	17	16.163	10	9.107	20	20.053	17	20.172	20	20.278	X	2.7	2.8	0.854	X	3.124	X	7.292	X	2.42	2.55	0.83	X	3.02	X	6	X	0	0	0	X	0.361	X
196352	2015-06-09	Lustgarten	MC	Mixed	13	27.4	4.5	2	85	82.258	80.488	X	8.5	8.884	6.5	6.513	17	17.716	9.5	8.157	19	19.674	18	18.63	19	17.658	2.081	0.985	0.7	X	1.565	3.068	X	5.235	2.27	1.09	0.74	X	1.22	3.51	X	5.28	0	1.393	1.513	X	0	1.772	X
196077	2015-06-11	Lustgarten	FS	Labrador Retriever	5	30.2	5	3	82.5	81.821	82.5859	X	8.5	X	6.5	X	15.5	14.855	6.5	6.53	20	18.463	17	17.823	20.5	incomplete scan	X	2.332	2.012	1.044	X	3.635	X	8.453	X	2.33	2.03	1.04	X	3.4	X	7.52	X	0.806	1.118	0.316	X	2.121	X
158029	2015-06-16	Lustgarten	FS	Silky Terrier	12	6	4	2	43.5	46.436	46.12	X	7	X	3.5	X	9.5	8.328	4	3.883	8.5	incomplete scan	10.5	10.429	9.5	8.94	0.6	1.803	1.552	0.5	X	2.354	X	4.148	0.43	1.6	1.45	0.47	X	2.16	X	4.02	0	0.361	0.51	0.2	X	0.412	X
196372	2015-07-23	Lustgarten	FS	Miniature Schnauzer	10	8.2	6	3	47.5	incomplete CT	incomplete CT	X	6	incomplete ct	4.5	incomplete ct	7	9.092	5	4.925	9	11.054	10	10.628	8	9.964	X	1.921	1.612	0.539	X	2.012	X	3.27	X	1.62	1.49	0.44	X	1.88	X	3.48	X	0.64	0.671	0.361	X	1.03	X
198005	2015-10-28	Evola	MC	Border Collie	9	24.3	7	2	68	71.656	57.455	X	10	7.602	7	5.61	12.5	13.041	6	5.789	22	20.197	20	17.084	25	incomplete scan	1.5	2.012	2.302	X	1.487	2.11	X	incomplete scan	1.5	2.09	2.1	X	1.65	1.99	X	incomplete scan	0.2	0.671	0.99	X	0.5	2.002	X
199980	2015-10-29	Evola	FS	Miniature Pincher	5	7.1	7	3	50	incomplete CT	incomplete CT	X	6.5	6.206	4.5	4.35	9.5	8.458	7.5	6.325	14	14.221	X	X	X	X	0.6	1.342	1.709	X	0.762	X	X	X	0.59	1.22	1.43	X	0.67	X	X	X	0.1	0.806	0.762	X	0.224	X	X
188823	2015-10-30	Lustgarten	MI	German Shepherd	1.5	28.9	4	3	80	82.759	83.41	X	X	X	X	X	19	16.516	12.5	11.964	25	incomplete scan	22.5	21.26	22	20.025	X	2.126	2.385	0.608	X	2.55	X	5.42	X	2.33	2.37	0.56	X	2.36	X	5.33	X	0.707	0.447	0.224	X	0.806	X
199993	2015-10-30	Lustgarten	MC	Pug	10	11.7	7	3	42.44	incomplete CT	incomplete CT	X	9	7.292	6	5.1	11	9.871	8	6.088	16.5	incomplete scan	X	X	X	X	0.8	1.836	1.838	X	1.14	X	X	X	0.76	1.85	1.81	X	1.27	X	X	X	0.5	1.389	1.342	X	0.64	X	X
200461	2015-11-23	Evola	MI	Mixed	11	40.8	5	2	82	incomplete CT	incomplete CT	X	X	X	X	X	20	17.625	12	11.543	26	24.893	18	20.887	24	22.225	X	2.062	1.897	0.64	X	1.456	X	6.93	X	2.06	1.86	0.59	X	1.51	X	2	X	0.762	1.36	0.361	X	3.511	X
200488	2015-11-30	Evola	MC	Australian Shepherd	11	30.3	4	2	77	78.825	79.854	X	11	9.386	7	6.21	17	14.094	12	incomplete scan	23	20.866	22	18.436	19	incomplete scan	1.45	1.7	2.36	X	3.202	2.402	X	incomplete scan	1.42	1.62	2.36	X	3.44	2.34	X	incomplete scan	0.34	0.985	1.14	X	2	1.2	X
200943	2015-12-07	Evola	FS	Pembroke Corgi Welsh	10	12	7	2	55	52.871	53.963	X	9	7.56	6	5.58	10	8.681	7	incomplete scan	11	8.246	12	12.474	14	9.762	1.4	1.803	1.432	X	1.442	1.5	X	5.652	1.37	1.85	1.47	X	1.52	1.49	X	2.72	0.3	1	0.985	X	0.943	1.2	X
200986	2015-12-08	Evola	FS	Border Collie	2	12.7	3	2	56	59.043	61.79	X	X	X	X	X	13	12.729	6	5.471	19	17.617	16	15.373	18	16.351	X	1.91	1.897	1.03	2.283	2.341	0.985	7.382	X	1.88	1.86	0.94	2.54	2.56	0.89	4.57	X	0.3	0.316	0.141	0.361	0.316	0.316
200489	2015-12-08	Evola	FS	Bull Terrier	9	29	5	3	incomplete scan	incomplete CT	incomplete CT	X	9	8.304	4	6.47	15	14.082	10	incomplete scan	20	19.898	X	X	X	X	1.924	2.195	2.594	X	2.953	X	X	X	1.87	2.19	2.61	X	2.72	X	X	X	0.224	0.894	1.03	X	0.671	X	X
200497	2015-12-09	Evola	FS	Labrador Retriever	13	26.3	4	2	70	70.623	68.182	X	9	9.305	8	6.18	17	15.189	11	10.89	22	21.076	21	19.121	17	incomplete scan	1.265	1.204	1.7	X	3.818	2.902	X	incomplete scan	1.3	1.22	1.67	X	4.21	2.81	X	incomplete scan	0.2	0.6	0.8	X	0.707	0.5	X
[truncated: 9 more columns]
